# Supplementary material for: Outer membrane vesicles of Porphyromonas gingivalis trigger NLRP3 inflammasome and induce neuroinflammation, tau phosphorylation, and memory dysfunction in mice
Source: Front Cell Infect Microbiol. 2022 Aug 9;12:925435. doi: 10.3389/fcimb.2022.925435 (PMC9397999; doi:10.3389/fcimb.2022.925435)
Supplement: Supplementary file 2 [file Table_1.xlsx]

## Sheet: Sheet1
	content	link
Figure 1A	TEM image of Pg OMVs	https://www.jianguoyun.com/p/DaAxp7EQjfbBChiN7L0EIAA
Figure 1B	NTA result of Pg OMVs	https://www.jianguoyun.com/p/DRvvpKcQjfbBChje670EIAA
Figure 1C	Coomassie blue of Pg OMVs	https://www.jianguoyun.com/p/DS60I2cQjfbBChiv7L0EIAA
Figure 1D	cellular uptake of Pg OMVs	https://www.jianguoyun.com/p/DdHJV78QjfbBChiz7L0EIAA
Figure 2	graphpad analysis of body weight and survival	https://www.jianguoyun.com/p/DROfKksQjfbBChi37L0EIAA
Figure 3	confocal image of Pg OMVs in brain	https://www.jianguoyun.com/p/DaiZBHAQjfbBChjA7L0EIAA
Figure 4	wester blot and Rt-qPCR of tight junctions related gene and protein	https://www.jianguoyun.com/p/DSlFkMoQjfbBChjy7L0EIAA
Figure 5	behavioral change analysis	https://www.jianguoyun.com/p/DUsZydwQjfbBChj_7L0EIAA
Figure 6	Tau phosphorylation	https://www.jianguoyun.com/p/Da-tm-YQjfbBChiD7b0EIAA
Figure 7	Neuroinflammation	https://www.jianguoyun.com/p/DSDjvowQjfbBChiN7b0EIAA
Figure 8	NLRP3 inflammasome	https://www.jianguoyun.com/p/DVoNNE4QjfbBChiO7b0EIAA
Figure 9	Pg OMVs activates NLRP3 inflammasome in cultured microglia	https://www.jianguoyun.com/p/DRClHBIQjfbBChib48gEIAA
Figure 10	Microglia conditioned medium stimulated by Pg OMVs contributes to tau hyperphosphorylation in cultured neurons	https://www.jianguoyun.com/p/DWyVmK0QjfbBChie48gEIAA
